# Supplementary material for: Analysis of Population Structure and Selection Signatures in Two Iraqi Fat‐Tailed Sheep Breeds
Source: Vet Med Sci. 2025 Aug 26;11(5):e70584. doi: 10.1002/vms3.70584 (PMC12380718; doi:10.1002/vms3.70584)
Supplement: Supplementary file 1 — Table S1. Signatures of selection detected by ROH in Awassi. [file VMS3-11-e70584-s006.xlsx]

## Sheet: Sheet1
	Table S1. Signatures of selection detected by ROH in Awassi
Region	Chr	Start	Stop	Genes
10:17847162:19003195	10	17847162	19003195	, U6, SUCLA2, MED4, ITM2B, SNORA70, EEF1AKMT1, GJB2, 5S_rRNA
11:15906792:16995188	11	15906792	16995188	, U6, HLF, SNORD33, SNORA72, SLC6A4, SNORA70, B4GALNT2, ATP5MC1, oar-mir-10a, CRHR1, U1, 5S_rRNA, Metazoa_SRP, TIMP2, CYGB, AANAT, SLC25A19, ATP5PD, PRKAR1A
12:11997050:13059429	12	11997050	13059429	MFSD4A, , AVPR1B, IL10, 5S_rRNA, U6, MTOR, CORT, PGD, SLC25A33, U1, SLC2A5, oar-mir-200a, oar-mir-200b, ISG15
13:16390452:17678848	13	16390452	17678848	, SNORA70, U6, PRPF18, PANK2, OXT, SNORA73, ASIP, SNORA71, ADIG
14:20673090:21881790	14	20673090	21881790	, U6, BCO1, 5S_rRNA, SNORA70, HSD17B2, ZDHHC7, FTO, MMP2, MT3, MT4, BSP5, BSP1, PLAUR
15:1700958:3257786	15	1700958	3257786	, 5S_rRNA, RPS25, SNORD14, U6, ILK, ARFIP2, SMPD1, SNORD15, 7SK
15:18183494:19625177	15	18183494	19625177	, 5S_rRNA, RPS25, SNORD14, U6, ILK, ARFIP2, SMPD1, SNORD15, 7SK
16:1039372:4515558	16	1039372	4515558	, U6, GHR, 5S_rRNA, U2
17:13986172:15681383	17	13986172	15681383	, U2, 5S_rRNA, U6, SFRP2, TLR2, TMEM154, SNORD73, IL15, SLC7A11, U1, 7SK, ERP29, U4, Metazoa_SRP
18:13389772:14463355	18	13389772	14463355	, U6, 5S_rRNA, RHCG, PLIN1, ARNT2, U4, SNRPA1, CYP1A1, SNORA70, CYP11A1, SRP54, PSMA6, NFKBIA, PDIA3, U5
19:25732033:27073178	19	25732033	27073178	, U6, 5S_rRNA
1:105798319:108979283	1	105798319	108979283	, U6, RRAGC, U2, SNORA70, IL12RB2, 5S_rRNA, U5, SLC30A7, RNaseP_nuc, CYM, CD53, OVGP1, ADORA3, 7SK, Y_RNA, CD1D, CD1, FCER1A, RGS4, SOD1, SNORA63, U1, Telomerase-vert, SLCO2A1, U8, MX2, MX1, CRYAA, PDXK
20:13358937:14701107	20	13358937	14701107	, U6, PRP2, UBE2N, PRL
21:19264947:20360978	21	19264947	20360978	, 7SK, SNORD15, SNORD14, U6, 5S_rRNA
22:11136967:12809572	22	11136967	12809572	, U7, ANKRD1, 5S_rRNA, SNORD22, PITX3, ARL3, SNORA70, CYP17A1, PRLHR, Vault, U6
23:12261083:14312974	23	12261083	14312974	, CYB5A, 5S_rRNA, U6, 7SK, SLC14A1
24:15237485:16395009	24	15237485	16395009	, 5S_rRNA, U6, NUBP1, RAN, ARL6IP1, EIF3C, MYL11, ITGAL, AIMP2, RAC1, ACTB
25:10890491:12179760	25	10890491	12179760	, U6
26:29837318:30910372	26	29837318	30910372	U6, SNORD22, , THRB
2:107919396:109001076	2	107919396	109001076	, U6, LPAR1, ALDOB, 5S_rRNA, NFIL3, oar-let-7d, oar-let-7a, U1, B4GALT1, SFTPC, 7SK, SNORA70, Metazoa_SRP, RORB, ZFAND5, GLRX, ITGAV, U4, U8, oar-mir-10b, ITGB6, BMPR2, snoZ196, IGFBP5, SLC11A1, oar-mir-26b, PRKAG3, TUBA4A, SNORD39
3:102535693:104543743	3	102535693	104543743	, PAEP, SNORA70, URM1, AK1, U6, 7SK, 5S_rRNA, IL1B, IL1A, U5, CLHC1, CNGA3, CIAO1, AQP5, U1
4:11085856:12404118	4	11085856	12404118	, SNORD82, U6, GNG11, PEG10, 5S_rRNA, U1, TRA2A, 7SK, RELN, SLC26A3, CFTR, ASZ1, WNT2, ST7, MET, CAV1, CAV2, U4, PRR15, oar-mir-148a, SRI, CDK5, RHEB
5:104975701:106028451	5	104975701	106028451	, PLIN5, U6, SLC12A2, 5S_rRNA, VDAC1, TXNDC15, SNORA74, PURA, SLC35A4, CD14, Vault, NR3C1, ADRB2, oar-mir-143, SLC26A2, U1, MYOZ3, HAND1, U2, GABRB2, CAST, SNORA70
6:100639293:101771899	6	100639293	101771899	, U6, SNORA70, BMPR1B, 5S_rRNA, GNRHR, UGT2B7, CSN1S1, CSN2, CSN1S2, CSN3, 7SK
7:18536506:19847969	7	18536506	19847969	, HEXA, U4, Metazoa_SRP, U6, ARF6, U1, PYGL, 5S_rRNA, DUOX2, BMP4, TSHR
8:25261684:26311612	8	25261684	26311612	, U6, 5S_rRNA, U12, FOXO3, U5, 7SK, AKIRIN2, SNORA70, CGA, SNORD22, CCN2
9:42940419:49007038	9	42940419	49007038	, U6, MCMDC2, 5S_rRNA, EIF3H, SNORA70, CNGB3, CA3
