# Supplementary material for: Analysis of Population Structure and Selection Signatures in Two Iraqi Fat‐Tailed Sheep Breeds
Source: Vet Med Sci. 2025 Aug 26;11(5):e70584. doi: 10.1002/vms3.70584 (PMC12380718; doi:10.1002/vms3.70584)
Supplement: Supplementary file 2 — Table S2. Signatures of selection detected by iHS in Awassi. [file VMS3-11-e70584-s001.xlsx]

## Sheet: Sheet1
	Table S2. Signatures of selection detected by iHS in Awassi
Region	Chr	Start	Stop	Genes
17:4e+06:4500000	17	4000000	4500000	, U6
1:0:1e+06	1	0	1000000	, MTERF4, SNORA70, RNaseP_nuc, CYM, CD53, U6, OVGP1, ADORA3, 7SK, Y_RNA, ATP1A1, HSD3B1, U1, GJA8, FCGR1A, ARNT, PSMD4, PRD-SPRRII, SLC39A1, RIT1, BGLAP, CD1D, CD1, FCER1A, SLAMF9, SLAMF1, ITLN, FCGR3A, FCGR2B, RGS4, 5S_rRNA, RXRG, CD247, RCAN1, ATP5PO, IFNAR1, IFNAR2, SOD1, KAP7, BTG3, oar-mir-99a, U2, U4, POU1F1, U7, CD80, GSK3B, CD86, PDIA5, RNF168, Metazoa_SRP, FGF12, CLDN1, SST, RTP4, ST6GAL…
3:1.9e+08:19500000	3	190000000	19500000	, CPT1B, RABL2B
