# Supplementary material for: Analysis of Population Structure and Selection Signatures in Two Iraqi Fat‐Tailed Sheep Breeds
Source: Vet Med Sci. 2025 Aug 26;11(5):e70584. doi: 10.1002/vms3.70584 (PMC12380718; doi:10.1002/vms3.70584)
Supplement: Supplementary file 3 — Table S3. Signatures of selection detected by Tajima's D in Awassi. [file VMS3-11-e70584-s004.xlsx]

## Sheet: Sayfa1
		Table S3. Signatures of selection detected by Tajima’s D in Awassi
ensembl_gene_id	external_gene_name	chromosome_name	start_position	end_position	BIN_START	CHROM
ENSOARG00000020090	NA	1	14067780	14082679	14080000	1
ENSOARG00000019641	NA	1	178824354	179140911	178950000	1
ENSOARG00000020443	FGF12	1	193142836	193556001	193410000	1
ENSOARG00000004684	NA	1	236255872	236384391	236350000	1
ENSOARG00000013361	NA	2	71003150	71324756	71010000	2
ENSOARG00000005956	NA	2	146137052	146291069	146200000	2
ENSOARG00000015374	NA	2	198627689	198663359	198640000	2
ENSOARG00000020313	NA	2	223481216	223740075	223560000	2
ENSOARG00000019333	NA	3	138375066	138404671	138390000	3
ENSOARG00000019554	NA	3	140380836	140585652	140570000	3
ENSOARG00000019797	NA	3	144428420	144443882	144430000	3
ENSOARG00000002516	NA	3	206376134	206388232	206380000	3
ENSOARG00000004785	NA	4	47993615	48036981	48010000	4
ENSOARG00000015724	NA	5	81131950	81622637	81370000	5
ENSOARG00000007831	NA	6	104589460	104773099	104770000	6
ENSOARG00000016846	NA	7	7209568	7373254	7210000	7
ENSOARG00000002847	NA	7	88780948	89236481	89020000	7
ENSOARG00000008823	NA	10	20907162	21023696	20920000	10
ENSOARG00000004442	NA	10	76165852	76523621	76430000	10
ENSOARG00000003140	NA	11	28455756	28507384	28470000	11
ENSOARG00000014405	NA	12	74087298	74114558	74090000	12
ENSOARG00000003154	NA	13	24526958	24654525	24530000	13
ENSOARG00000013521	NA	13	54200422	54247219	54220000	13
ENSOARG00000017194	NA	13	57305971	57353191	57330000	13
ENSOARG00000026935	NA	14	55713269	55777290	55730000	14
ENSOARG00000002806	NA	14	60276581	60292792	60290000	14
ENSOARG00000002968	NA	18	32724193	32746056	32740000	18
ENSOARG00000006557	NA	18	41629326	42119054	42090000	18
ENSOARG00000015530	NA	19	45951095	46821564	46530000	19
ENSOARG00000013230	NA	20	10297039	10349170	10310000	20
ENSOARG00000006069	NA	21	16573193	16831382	16790000	21
ENSOARG00000015326	NA	24	35554263	35565612	35560000	24
ENSOARG00000003995	NA	25	13594475	13728988	13620000	25
ENSOARG00000004073	NA	26	37045901	37438136	37090000	26
