# Supplementary material for: Analysis of Population Structure and Selection Signatures in Two Iraqi Fat‐Tailed Sheep Breeds
Source: Vet Med Sci. 2025 Aug 26;11(5):e70584. doi: 10.1002/vms3.70584 (PMC12380718; doi:10.1002/vms3.70584)
Supplement: Supplementary file 4 — Table S4. Signatures of selection detected by iHS in Hamdani. [file VMS3-11-e70584-s002.xlsx]

## Sheet: Sheet1
	Table S4. Signatures of selection detected by iHS in Hamdani
Region	Chr	Start	Stop	Genes
10:5.2e+08:52500000	10	520000000	52500000	, DCT, SLC15A1, oar-mir-17, U6, 5S_rRNA, oar-mir-19b, U2
1:1.42e+10:142500000	1	14200000000	142500000	, SLC39A1, IL12A, RIT1, CP, BGLAP, CD1D, CD1, FCER1A, NCK1, SOD1, KAP7, SLAMF9, SLCO2A1, SLAMF1, ITLN, NUDT16, FCGR3A, FCGR2B, MX2, MX1, RGS4, CRYAA, PDXK, RXRG, GATD3, CD247, GJA8, ITGB2, RCAN1, ATP5PO, IFNAR1, IFNAR2, AGTR1, RAB5A, BTG3, POU1F1, SLC30A7, CYM, CD53, OVGP1, ADORA3, CD80, GSK3B, CD86, PDIA5, ATP1A1, RNF168, HSD3B1, FGF12, CLDN1, SST, RTP4, ST6GAL1, ADIPOQ, AHSG, FCGR1A, GHSR, ARNT…
21:42500000:4.3e+08	21	42500000	430000000	, CD81, BRMS1, NPAS4, ARL2, CAPN1, CPT1A, CFL1, 5S_rRNA, U6, 7SK, oar-mir-194, SNORD14
26:1.8e+08:18500000	26	180000000	18500000	, ADRB3, STAR, LSM1, IDO1, FNTA, THRB, MBOAT4, 5S_rRNA, U6, Metazoa_SRP, 7SK, U1, SNORA70
2:1.6e+08:16500000	2	160000000	16500000	, FABP3, EYA3, NFIL3, LIN28A, CD52, GCG, ITGB6, ID3, ALDOB, C1QA, ARL5A, RRAGA, UBQLN1, GLRX, B4GALT1, ACVR2A, KYNU, SFTPC, CXCR4, DARS1, LPL, RORB, ALDH1A1, ZFAND5, TYRP1, NFIB, STAT1, PSIP1, PLIN2, NDUFB6, CTSB, MSTN, OSGEPL1, GULP1, ITGAV, PPIL3, NIF3L1, BMPR2, CD28, SFN, CTLA4, IDH1, IGFBP5, SLC11A1, PRKAG3, TUBA4A, INHA, ITM2C, COPS7B, LCK, 5S_rRNA, U4, U6, SNORA70, 7SK, SNORD39, oar-let-7d,…
3:1.6e+08:19500000	3	160000000	19500000	, IL22, IFNG, SLC2A3, CLHC1, AVPR1A, FSHR, EPCAM, CALM2, CDK4, CD4, ABCG8, GAPDH, CD9, MIP, TIMELESS, IL23A, QPCT, CCND2, CDK2, TSPAN9, MMP19, SLC25A3, CNGA3, CIAO1, PTGS1, GGTA1, ARL1, MYF6, HPCAL1, C3H12orf29, DCN, NDUFA12, APOBEC3A, CBX5, APOBEC3F, HOXC6, ATP5MC2, PDGFB, TARBP2, ATXN7L3B, IGFBP6, BTG1, ATF4, KRT2.11, SLC25A17, CRY1, RTCB, AQP5, TIMP3, TEF, POMC, RAB10, HADHA, MB, NAGA, EIF3D, …
6:20500000:2.1e+08	6	20500000	210000000	, TLR10, TLR1, TLR6, RHOH, KDR, SCD5, CLOCK, ABCG2, SPP1, NUDT9, IGFBP7, GNRHR, RAB28, UGT2B7, CSN1S1, CSN2, CSN1S2, CSN3, BLOC1S4, LIAS, ALB, H2AZ1, HTT, CXCL8, CXCL1, RCHY1, CXCL10, BMPR1B, U6, 5S_rRNA, SNORA70, SNORD42, 7SK, U1, U4
7:2.5e+08:25500000	7	250000000	25500000	, ARF6, FOS, CIPC, SLIRP, TSHR, B2M, GSTA1, RHOV, CAPN3, PYGL, TPM1, ANXA2, CYP19, TRPM7, FGF7, SLC24A5, DUOX2, BMP4, SIX6, SIX1, ESR2, U1, U4, U6, 5S_rRNA, U7, Metazoa_SRP, Y_RNA, U2, 7SK, SNORA72, SNORA70
8:1.5e+08:15500000	8	150000000	15500000	, LATS1, VIP, 5S_rRNA, 7SK, U6, U5, SNORA70
9:52500000:5.3e+08	9	52500000	530000000	, IL7, FABP5, FABP4, EIF3H, CNGB3, CA3, TRHR, KCNS2, YWHAZ, U6, U8, 5S_rRNA, SNORA72, U4, SNORD22, SNORA70
