# Supplementary material for: Analysis of Population Structure and Selection Signatures in Two Iraqi Fat‐Tailed Sheep Breeds
Source: Vet Med Sci. 2025 Aug 26;11(5):e70584. doi: 10.1002/vms3.70584 (PMC12380718; doi:10.1002/vms3.70584)
Supplement: Supplementary file 5 — Table S5. Signatures of selection detected by ROH in Hamdani. [file VMS3-11-e70584-s005.xlsx]

## Sheet: Sheet1
	Table S5. Signatures of selection detected by ROH in Hamdani
Region	Chr	Start	Stop	Genes
10:27970755:29328632	10	27970755	29328632	, U6, EEF1AKMT1, GJB2, FBXL3, 7SK, oar-mir-17, oar-mir-19b, 5S_rRNA, DCT, U2, SLC15A1
11:21814671:23546299	11	21814671	23546299	, SERPINF1, RPA1, U6, U4, UBB, SHMT1, CCR10, U2, STRADA, GH, 5S_rRNA, CYGB, AANAT, PRKAR1A
12:16908271:18780750	12	16908271	18780750	, MYOG, BTG2, REN, MFSD4A, 5S_rRNA, oar-mir-199a, U6, U5, NPPB, NPPA, MTOR, CORT, PGD, SLC25A33, U1, SLC2A5, PTGS2, IRF6, HSD11B1, oar-mir-29b-1, oar-mir-181a-1, NR5A2
13:23972561:25659583	13	23972561	25659583	, RSU1, HACD1, MRC1, AURKA, C13H20orf96, REM1, BCL2L1, ASIP, EIF6, CPNE1, U6, HNF4A, U2, PI3, SLPI, 7SK
14:1062669:6948762	14	1062669	6948762	, U6, Vault, 7SK
15:25809491:29650948	15	25809491	29650948	, CD3E, CD3D, SNORA70, 5S_rRNA, RPS25, oar-mir-125b, SNORD14, U6, MYOD1, CALCB, U5
16:12861896:15142734	16	12861896	15142734	, U4, U6, SNORA70, 5S_rRNA
17:10794783:11976751	17	10794783	11976751	, 7SK, 5S_rRNA, U6, U2, FGF2, U4, IL21, IL2, SNORA72, TDO2, PUS1, SNORA70, RHOF, RNF34, MYL2
18:19527928:21613246	18	19527928	21613246	U6, 5S_rRNA, , RHCG, PLIN1, CIB1, FURIN, CYP1A1, SNORA70
19:15142111:16592592	19	15142111	16592592	, U1, U6, 5S_rRNA, MYD88, SLC25A38, RPSA, SNORA62, SNORD36, ABHD5, SNORD63, oar-let-7g, TLR9, U4, HYAL2, GNAI2, RHOA, IMPDH, oar-mir-191, SLC25A20, CATHL3, BAC5, SC5, ELP6, 7SK, PPARG, 5_8S_rRNA
1:108768976:110729786	1	108768976	110729786	, U5, UROD, U6, 5S_rRNA, 7SK, U1, RABGGTB, SLC30A7, SNORA70, RNaseP_nuc, CYM, CD53, OVGP1, ADORA3, Y_RNA, HSD3B1, GJA8, FCGR1A, ARNT, PSMD4, SLAMF9, SLAMF1, ITLN, FCGR3A, FCGR2B, RGS4, RXRG, CD247, RCAN1, ATP5PO, IFNAR1, IFNAR2, SOD1, KAP7, BTG3, oar-mir-99a, U2, U4, POU1F1, CLDN1, MX2, MX1, SNORA72, RAB5A
20:12306145:13477661	20	12306145	13477661	, 5S_rRNA, TAPBP, MLN, SNORA70, U7, MAPK14, MAPK13, VEGFA, U6, DTNBP1
21:230847:35394477	21	230847	35394477	, MTNR1B, U6, TYR, SNORD30, SNORD14, 5S_rRNA, 7SK, SNORD15, U1, PANX, SPA17, SOLD1, ST3GAL4, SDHAF2, FEN1, FTH1, SNORA70, SCGB1A1, POLR2G, U2, SNORD22, SNORD31, SNORD29, SNORD28, SNORD27, SNORD26, SNORD25, PYGM, oar-mir-194, ARL2, CAPN1, CFL1, BRMS1, NPAS4, CPT1A, CD81
22:5151168:45532723	22	5151168	45532723	, U6, LIPA, oar-mir-107, U7, ANKRD1, 7SK, SNORD96, SCD, NDUFB8, SNORA70, 5S_rRNA, SNORD22, PITX3, ARL3, CYP17A1, PRLHR, Vault
23:11298734:15823222	23	11298734	15823222	, 5S_rRNA, Metazoa_SRP, U6, 7SK, TTR, U1, U2, METTL4, MRCL3, SNORA70
25:13814887:15472551	25	13814887	15472551	, 5S_rRNA, U6, Y_RNA
26:11355640:28654973	26	11355640	28654973	, IRF2, SLC25A4, TLR3, U6, 5S_rRNA, MBOAT4, Metazoa_SRP, 7SK, SNORA70
2:105839350:107087928	2	105839350	107087928	, U6, LPAR1, 5S_rRNA, TXN, U2, KLF4, SNORA70, ALDOB, Vault, NFIL3, oar-let-7d, oar-let-7a, UBQLN1, U1, B4GALT1, SFTPC, U4, LPL, 7SK, MSTN, OSGEPL1, U12, ACVR2A, KYNU, STAT1, PPIL3, NIF3L1, BMPR2, CD28, CTLA4, snoZ196, LCK, SFN, LIN28A, CD52
3:114943920:115945368	3	114943920	115945368	, PAEP, U6, SNORD62, QRFP, SNORA70, URM1, AK1, MAPKAP1, U5, oar-mir-181a-2, PTGS1, GGTA1, 5S_rRNA, Metazoa_SRP, HPCAL1, 7SK, POMC, RAB10, HADHA, RPS26, GKN1, RAB1A, SNORA72, EPCAM, CALM2, U4, QPCT, U7, CNGA3, CIAO1, LYZ, IL22, IFNG, AVPR1A, EIF3D, IFT27, BCAT1, PDE6H, oar-mir-200c, CD4, GAPDH, TNFRSF1A, U2, ATF4, SNORA75, SLC25A17, TEF, TOB2, NAGA, U12, TSPO
4:108606935:109657237	4	108606935	109657237	, SNORA62, 7SK, U6, U4, 5S_rRNA, RELN, CTTNBP2, CFTR, ASZ1, WNT2, ST7, MET, CAV1, CAV2, TES, SRI, INHBA, Vault
5:102726174:106803928	5	102726174	106803928	, U6, PURA, 5S_rRNA, SLC35A4, CD14, Vault, U4, U2, GABRB2, MEF2C, CAST, U3, U1, SNORA70
6:110134396:111533196	6	110134396	111533196	, U6, U1, H2AZ1, RHOH, SNORA70, U4, SCD5, 7SK, NUDT9
7:11425503:13123840	7	11425503	13123840	, U6, U5, Y_RNA, SNORD18, SNORD16, HEXA, U4, SNORD22, IL25, SNORA66, U1, MMP14, SLC39A2, RNaseP_nuc, SNORA70, RHOV, CAPN3, Metazoa_SRP, ARF6, PYGL, ANXA2, 5S_rRNA, CIPC, SLIRP, TSHR, 7SK
8:1271428:6573447	8	1271428	6573447	, U6, 7SK, 5S_rRNA, ME1, ASF1A, U12, FOXO3, ATG5, COQ3, U5, AKIRIN2, SNORA70, CGA, SNORD22, CCN2, LATS1, VIP
9:12381167:14059501	9	12381167	14059501	, DGAT1, U6, LYN, U1, SDR16C5, MCMDC2, 5S_rRNA, IL7, FABP5, SNORA70, KCNS2, SNORA72, U8, CNGB3, CA3
