# Supplementary material for: Analysis of Population Structure and Selection Signatures in Two Iraqi Fat‐Tailed Sheep Breeds
Source: Vet Med Sci. 2025 Aug 26;11(5):e70584. doi: 10.1002/vms3.70584 (PMC12380718; doi:10.1002/vms3.70584)
Supplement: Supplementary file 6 — Table S6. Signatures of selection detected by Tajima's D in Hamdani. [file VMS3-11-e70584-s003.xlsx]

## Sheet: Sayfa1
	Table S6. Signatures of selection detected by Tajima’s D in Hamdani
ensembl_gene_id	external_gene_name	chromosome_name	start_position	end_position	BIN_START	CHROM
ENSOARG00000004769	NA	1	25804652	25974309	25810000	1
ENSOARG00000017911	NA	1	162959154	162983193	162960000	1
ENSOARG00000005369	NA	2	1837904	1843405	1840000	2
ENSOARG00000006478	NA	2	10775009	11015149	10840000	2
ENSOARG00000007344	NA	2	18039778	18168466	18100000	2
ENSOARG00000012634	NA	2	61350600	61516249	61490000	2
ENSOARG00000013361	NA	2	71003150	71324756	71010000	2
ENSOARG00000005956	NA	2	146137052	146291069	146200000	2
ENSOARG00000015374	NA	2	198627689	198663359	198640000	2
ENSOARG00000017463	NA	2	203013326	203104555	203060000	2
ENSOARG00000019333	NA	3	138375066	138404671	138390000	3
ENSOARG00000002516	NA	3	206376134	206388232	206380000	3
ENSOARG00000006850	NA	4	63941506	63992842	63990000	4
ENSOARG00000017709	CAST	5	93354399	93484087	93380000	5
ENSOARG00000017709	CAST	5	93354399	93484087	93390000	5
ENSOARG00000017709	CAST	5	93354399	93484087	93410000	5
ENSOARG00000013398	NA	6	22793951	23073469	22960000	6
ENSOARG00000007185	NA	6	103332684	103713145	103480000	6
ENSOARG00000020510	NA	7	34626491	34843140	34740000	7
ENSOARG00000000185	NA	7	81041076	81269268	81220000	7
ENSOARG00000026729	NA	7	95084747	95157122	95140000	7
ENSOARG00000017134	NA	9	42933827	42991101	42940000	9
ENSOARG00000004442	NA	10	76165852	76523621	76430000	10
ENSOARG00000014644	NA	12	25081358	25156543	25110000	12
ENSOARG00000005223	NA	12	30692856	30707467	30700000	12
ENSOARG00000009524	NA	12	50022408	50059807	50040000	12
ENSOARG00000007202	NA	15	38044689	38354554	38230000	15
ENSOARG00000002968	NA	18	32724193	32746056	32740000	18
ENSOARG00000007429	PSMA6	18	44447953	44471341	44470000	18
ENSOARG00000015375	NA	19	44591299	45551630	45490000	19
ENSOARG00000012870	MAPK14	20	10087519	10158387	10090000	20
ENSOARG00000012000	NA	21	42597646	42614252	42600000	21
ENSOARG00000012000	NA	21	42597646	42614252	42610000	21
ENSOARG00000004694	CYB5A	23	4102138	4136824	4110000	23
ENSOARG00000004996	NA	23	8208222	8441159	8250000	23
ENSOARG00000005056	NA	23	10355100	10401953	10370000	23
ENSOARG00000026169	NA	23	17179106	17307900	17270000	23
ENSOARG00000008157	NA	23	33601173	33702730	33630000	23
ENSOARG00000008311	NA	23	34731944	34929704	34890000	23
ENSOARG00000008434	NA	23	34855193	34912259	34890000	23
ENSOARG00000001534	NA	23	42545078	42809294	42750000	23
ENSOARG00000026189	NA	23	47034890	47190729	47190000	23
